# Supplementary material for: Suicide and Microglia: Recent Findings and Future Perspectives Based on Human Studies
Source: Front Cell Neurosci. 2019 Feb 13;13:31. doi: 10.3389/fncel.2019.00031 (PMC6381042; doi:10.3389/fncel.2019.00031)
Supplement: Supplementary file 2 [file Table_2.XLSX]

## Sheet: Sheet2
	Table S2. Clinical studies connecting tryptophan-kynurenine pathway and suicidality.
	Study reference (type of study)	Patient groups	Sample size (female/male)	Age (years): Mean ± SD, range	Biological sample	Tryptophan-kynurenine related substances	Scale and scores of depression and suicidality: Mean ± SD	Main findings
	Steiner et al., 2011 (case-control study)	Depressed suicide victims (SV)	Suicide victims (SV): 12 (6/6) Non-suicide victims (SV) without psychiatric disorders: 10 (5/5)	Suicide victims (SV): 51 ± 9 Non-suicide victims (SV): 56 ± 6	Post-mortem brain	QUIN	NA	Increased expression of microglial QUIN in anterior cingulate cortex (SP > non-SP)
	Sublette et al., 2011 (case-control study)	MDD ± suicide attempts (SA)	Suicidal patients (SP): 16 (7/9) Non-suicidal patients (SP): 16 (9/7) HC: 31 (21/10)	Suicidal patients (SP): 34.1 ± 13.5 Non-suicidal patients (SP): 41.1 ± 12.2 HC: 35.7 ± 13.9	Plasma	TRP and KYN	HDRS-17: SP (19.1 ± 3.1), Non-SP (21.0 ± 3.5), HC (NA) BDI: SP (25.5 ± 9.0), Non-SP (26.2 ± 7.7), HC (NA)	TRP: SP > non-SP KYN: SP > non-SP
	Bay-Richter et al., 2015 (longitudinal follow-up study)	Patients with suicide attempts (SA)	Suicidal patients (SP): 30 (21/9/) HC: 36 (7/29)	Suicidal patients (SP): 40.0 ± 8.7 HC: 29.7 ± 7.3	CSF	QUIN and KA	MADRS: NA SUAS: NA	QUIN: SP > HC (over a period of 2 years) KA: SP < HC (over this time period), negative correlattion with scores of MADRS and SUAS
	Bradley et al., 2015 (case-control study)	Adolescents with MDD ± suicide attempts (SA) / suicidal ideation (SI)	Suicidal patients (SP): 20 (15/5) Non-suicidal patients (SP): 30 (12/18) HC: 22 (13/7)	Suicidal patients (SP): 16.8 ± 1.8 Non-suicidal patients (SP): 15.2 ± 1.9 HC: 16.0 ± 2.6	Plasma	TRP, KYN, and 3-HAA	CDRS-R: SP (64.4 ± 15.6), Non-SP (51.9 ± 10.4), HC (18.3 ± 2.5) BDI-II: SP (26.4 ± 11.5), Non-SP (19.6 ± 9.6), HC (2.0 ± 2.7) BSSI: SP (14.5 ± 8.8), Non-SP (2.6 ± 4.4), HC (0.09 ± 0.29)	TRP: SP < non-SP and HC KYN/TRP ratio: SP > non-SP and HC, positive correlattion with scores of BSSI in drug-free MDD patients from SP and non-SP
	Busse et al., 2015 (case-control study)	Depressed suicide victims (SV)	Suicide victims (SV): 12 (7/5) Non-suicide victims (SV) without psychiatric disorders: 10 (5/5)	Suicide victims (SV): 49 ± 8 Non-suicide victims (SV): 56 ± 6	Post-mortem brain	QUIN	NA	Decreased expression of microglial QUIN in hippocampal regions (SP < non-SP)
	Erhardt et al., 2015 (longitudinal follow-up study)	Drug-free patients with suicide attempts (SA)	Suicidal patients (SP): 64 (34/30) HC: 36 (7/29)	Suicidal patients (SP): 37.0 (range 19-72) HC: 30.0 (range 18-66)	CSF	QUIN and KA	MADRS: SP (16.3 ± 1.4), HC (NA) SIS: SP (18.3 ± 0.8), HC (NA)	QUIN: SP > HC, positive correlattion with IL-6 and scores of SIS QUIN/KA ratio: SP < HC
	Brundin et al., 2016 (longitudinal follow-up study)	Patients with suicide attempts (SA)	Plasma cohort; Suicidal patients (SP): 73 (31/42), HC: 35 (16/19) CSF cohort; Suicidal patients (SP): 64 (34/30), HC: 36 (7/29) Genotyping cohort; Suicidal patients (SP): 77 (NA) population-based controls without psychiatric disorders: 150 (NA)	Suicidal patients (SP): range 9-73 HC: range 18-66 Population-based controls: NA	Plasma, CSF, whole blood for genotyping	TRP, KYN, PIC, QUIN, and ACMSD tag SNPs	MADRS: NA SUAS: NA	Plasma and CSF PIC: SP < HC (over a period of 2 years) Plasma and CSF PIC/QUIN ratio: SP < HC CSF KYN/TRP ratio: SP > HC Minor C allele of the ACMSD SNP rs2121337: SA > controls, positive correlation with CSF QUIN
	Clark et al., 2016 (case-control study)	Depresed patients who died of suicide, natural causes, homicide, and accident	Suicide victims (SV): 45 (15/30) Non-suicide victims (SV) without psychiatric disorders:36 (9/27)	Suicide victims (SV): 43.3 ± 13.6 Non-suicide victims (SV): 42.1 ± 14.3	Post-mortem brain	TRP, KYN, KA, 3-HK, QUIN, IDO1/2, and TDO	MADRS: NA SUAS: NA	Decreased expression of QUIN, KYN/TRP ratio, IDO1/2, and TDO in the ventrolateral prefrontal cortex (SP < non-SP)
	Setoyama et al., 2016 (multicenter case study)	Depressed patients	cohort from 3 centers; 26 non-medicated depressed patients, 24 medicated MDD, 41 medicated/non-medicated MDD and BD (29 MDD and 15 BD)	depressed patients: 30.7 ± 7.8 medicated MDD: 54.8 ± 13.5 medicated/non-medicated MDD: 45.7 ± 11.0 (BD: 43.3 ± 12.0 )	Plasma	KYN, KA, 3-HK, and XA	HDRS-17, PHQ-9: NA	KYN, KA, 3-HK, XA: negative correlation with suicidal ideation (based on scores of sub-scale of HDRS-17 and PHQ-9)
	Kuwano et al., 2018 (case-control study)	First-episode drug-naïve MDD patients	MDD: 15 (6/9) HC: 19 (9/10)	MDD: 30.1 ± 7.6 HC: 30.2 ± 6.8	Plasma	TRP, KYN, KA, and XA	BDI-II: MDD (33.1 ± 12.0), HC (NA)	TRP: positive correlation with scores of BDI-II sub-categories including suicidal thoughts KYN/TRP ratio: negative correlation with the above scores
	Abbreviations: SV, suicide victims; SA, suicide attempts; SI, suicidal ideation; SP, suicidal patients; MDD, major depressive disorder; HC, healthy controls; MADRS, Montgomery and Asberg Depression Rating Scale; HDRS, Hamilton Depression Rating Scale; BDI, Beck Depression Inventory; PHQ, Patient Health Questionnaire; CDRS-R, Children's Depression Rating Scale-Revised; SUAS, Suicide Assessment Sca…

## Sheet: 日本語
自殺者死後脳におけるミクログリア研究
	Studies:Author date country	Samp;e characteristics	Main findings	Conclusions	cause of death (control)	cause of death (depressed suicides)	psychiatric diagnosis (control)	psychiatric diagnosis (suicides)
	Steiner(2006) Germany	16人ずつの統合失調症と健常者、それぞれ男女は同数ずつ	2人の急性期統合失調症の自殺者において、前部帯状回と視床背内側核(MD)でのミクログリア数の増加。しかし残り14人の急性期ではない統合失調症患者では見られなかった。	・病気に関連するミクログリア活性化は、急性期早期に出現する可能性がある。もしくは、自殺はミクログリオーシスを生じる診断依存的要因かもしれない。
	Steiner(2008) Germany	16人の統合失調症、14人のうつ状態患者(サブグループとして6人の統合失調症と、7人の自殺うつ状態)、10人のコントロール	・ミクログリアの密度は診断による差は無し。・自殺者のDLFPC(背外側前頭前皮質)、帯状回、視床背内側核ではミクログリオーシスが見られた。・海馬方向に向かってミクログリオーシスが増加する傾向があった。	・ミクログリア活性化と自殺企図にはカジュアルな関連があるかもしれない。しかし、ミクログリア活性化は自殺前段階ストレスの結果として解釈できるかもしれない。
	Schnieder(2014) USA	11人の自殺者、25人の自殺以外での死亡者	・ミクログリア密度は診断では差がない。・2つの統計的有意差。腹側前頭前野白質では、背側よりもミクログリア密度がかなり高かった。この傾向はコントロール群では逆だった。もう一つは、背側前頭前野白質の血管壁内と周囲にはミクログリア様細胞の密度増加が見られた。	・急性期ストレスは脳の反応経路を活性化するという自殺のストレス・体質モデルのメカニズムは、直接的もしくはBBBを弱らせることによって、リスク状態の個人を自殺状態にするということを反映しているのかもしれない。	4 respiratory 11 traumatic 1 poisoning 7 cardiac 2 other medical conditions	7 respiratory 3 traumatic 1 poisoning	schizophrenia(4F/3M) affective disorders(2F/1M) no psychiatric illness(6F/9M)	schizophrenia(2F/2M) affective disorders(4F/1M) no psychiatric illness(3M)
	Torres-Platas(2014) Canada	24人のうつ状態自殺者、17人の精神疾患のないコントロール群	・primed/resting microgliaの比率が、自殺者では増えていた。・自殺者の血管壁周囲では高密度マクロファージの比率が増加。・自殺者の背側前部帯状回(dACC)白質にて、IBA1とMCP1遺伝子発現のアップレギュレーションあり。・自殺者で血管周辺マクロファージを示唆するマーカーであるCD45のmRNAの増加あり。	・これらの組織的、分子的データは、うつ状態自殺者のdACC白質への単球増加(recruitment)は、(ミクログリアを含む他のタイプのマクロファージも除外できないが、)血管周囲のマクロファージ堆積がみられることを説明する。・ミクログリアのプライミングが増加することは、慢性的暴露が予備炎症サイトカインを増加させることで生じる、免疫の警告を反映しているかもしれない。	7 cardiovascular 6 road accident 1 accidental hanging 1 fall 2 intoxication	15 hanging 7 intoxicaton 1 jamping 1 drowning	16M/1F	18M/6F
	Torres-Platas(2011) Canada	10人のうつ状態自殺者と、10人の精神疾患のないコントロール群	・コントロールに比べて、うつ状態自殺者の背側前部帯状回白質にて2倍のアストロサイト肥大化。	・うつ状態自殺者における皮質のアストロサイトの形態は変化している。・このことは、dACCが、自殺企図と炎症への行動的応答に関わっていることに相当する。・またこれらの結果は、自殺患者のneuroimaging研究によって証拠付けられる白質の健全性の変化を説明するかもしれない。
	Brisch(2017) Poland	27人のうつ状態、18人の統合失調症。このうちの24人が自殺で21人が非自殺者。対して22人のコントロール。	・背側縫線核(DRN)において、HLA-DRを発現しているミクログリアの密度は、非自殺うつ状態群では低い。自殺うつ状態群とコントロールに比べて。	・(この研究ではSteiner2008と同じコホートを使っている。)背側縫線核(DRN)のミクログリア活性化の減少は、非自殺のうつ状態群に特異的である。これは、抗うつ薬とミクログリア活性化とrDNA転写と正相関がある。この結果は、このサブグループ(非自殺うつ状態群)においては、ミクログリアの反応が自殺予防効果がある可能性を示唆している。自殺うつ状態群だと反対の効果が起きているかもしれないが。	1 respiratory 3 pulmonary embolism 14 cardiovascular 2 sepsis 1 ruptured abdominal aortic aneurysm 1 exposure to excessive natural heat	3 jamping 10 hanging 1 drowning 5 intoxication 4 self strangulation 2 self harm	15F/7M	schizophrenia(4F/4M) affective disorders(9F/7M)

## Sheet: Sheet3
Brish	age	age	age	pmi	pmi	pmi
	49	45	47	72	72	24
	63	46	48	72	48	48
	52	51	47	24	48	24
	55	57	64	48	72	24
	34	64	50	5	12	72
	38	48	40	24	48	96
	27	58	64	24	24	35
	76	54	48	12	48	26
	39	54	65	48	24	24
	47	38	30	24	12	48
	46	63	64	48	17	26
	68	61	63	96	70	48
	26	41	61	22	20	8
	35	62	38	15	72	24
	36	60	39	42	14	4
	60	39	61	24	14	24
	57	39	67	48	56	24
	60	69	54	24	48	24
	46	69	63	4	24	24
	59	52	39	72	24	48
	47	65	66	24	52	24
	42	9.74668	39	17	21.3184	48
	53		11.3605	24		20.1956
	53			48
	12.3581			23.2331

## Sheet: Sheet1
	Table. Clinicl studies connecting tryptophan-kynurenine pathway and suicidality.
	Study reference (type of study)	Patient groups	Sample size (male/female)	Age (years): Mean ± SD, range	Biological sample	Tryptophan-kynurenine related substances	Scale and cores of depression and suicidality: Mean ± SD	Main findings
PMID
21831269	Steiner et al., 2011 (case-control study)	Depressed SC	SP: 12 (6/6) Non-SP without psychiatric disorders: 10 (5/5)	SP: 51 ± 9 Non-SP: 56 ± 6	Post-mortem brain	QUIN	NA	Increased expression of microglial QUIN in anterior cingulate cortex (SP > non-SP)
21605657	Sublette et al., 2011 (case-control study)	MDD ± SA	SP: 16 (9/7) Non-SP: 16 (7/9) HC: 31 (10/21)	SP: 34.1 ± 13.5 Non SP: 41.1 ± 12.2 HC: 35.7 ± 13.9	Plasma	TRP and KYN	HDRS-17: SP (19.1 ± 3.1), Non-SP (21.0 ± 3.5), HC (NA) BDI: SP (25.5 ± 9.0), Non-SP (26.2 ± 7.7), HC (NA)	TRP: SP > non-SP KYN: SP > non-SP
25124710	Bay-Richter et al., 2015 (longitudinal follow-up study)	Patients with SA	SP: 30 (9/21) HC: 36 (29/7)	SP: 40.0 ± 8.7 HC: 29.7 ± 7.3	CSF	QUIN and KA	MADRS: NA SUAS: NA	QUIN: SP > HC (over a period of 2 years) KA: SP < HC (over this time period), negative correlattion with scores of MADRS and SUAS
25865484	Bradley et al., 2015 (case-control study)	Adolescents with MDD ± SA/SI	SP: 20 (5/15) Non-SP: 30 (18/12) HC: 22 (7/13)	SP: 16.8 ± 1.8 Non SP: 15.2 ± 1.9 HC: 16.0 ± 2.6	Plasma	TRP, KYN, and 3-HAA	CDRS-R: SP (64.4 ± 15.6), Non-SP (51.9 ± 10.4), HC (18.3 ± 2.5) BDI-II: SP (26.4 ± 11.5), Non-SP (19.6 ± 9.6), HC (2.0 ± 2.7) BSSI: SP (14.5 ± 8.8), Non-SP (2.6 ± 4.4), HC (0.09 ± 0.29)	TRP: SP < non-SP and HC KYN/TRP ratio: SP > non-SP and HC, positive correlattion with scores of BSSI in drug-free MDD patients from SP and non-SP
25409655	Busse et al., 2015 (case-control study)	Depressed SC	SP: 12 (5/7) Non-SP without psychiatric disorders: 10 (5/5)	SP: 49 ± 8 Non-SP: 56 ± 6	Post-mortem brain	QUIN	NA	Decreased expression of microglial QUIN in hippocampal regions (SP < non-SP)
23299933	Erhardt et al., 2015 (longitudinal follow-up study)	Drug-free patients with SA	SP: 64 (30/34) HC: 36 (29/7)	SP: 37.0 (range 19-72) HC: 30.0 (range 18-66)	CSF	QUIN and KA	MADRS: SP (16.3 ± 1.4), HC (NA) SIS: SP (18.3 ± 0.8), HC (NA)	QUIN: SP > HC, positive correlattion with IL-6 and scores of SIS QUIN/KA ratio: SP < HC
27483383	Brundin et al., 2016 (longitudinal follow-up study)	Patients with SA	Plasma cohort SP: 73 (31/42), HC: 35 (16/19) CSF cohort SP: 64 (30/34), HC: 36 (29/7) Genotyping cohort SP: 77 (NA) population-based controls without psychiatric disorders: 150 (NA)	SP: range 9-73 HC: range 18-66 Population-based controls: NA	Plasma, CSF, whole blood for genotyping	TRP, KYN, PIC, QUIN, and ACMSD tag SNPs	MADRS: NA SUAS: NA	Plasma and CSF PIC: SP < HC (over a period of 2 years) Plasma and CSF PIC/QUIN ratio: SP < HC CSF KYN/TRP ratio: SP > HC Minor C allele of the ACMSD SNP rs2121337: SA > controls, positive correlation with CSF QUIN
27070351	Clark et al., 2016 (case-control study)	Depresed patients who died of suicide, natural causes, homicide, and accident	SP: 45 (30/15) Non-SP without psychiatric disorders:36 (27/9)	SP: 43.3 ± 13.6 Non-SP: 42.1 ± 14.3	Post-mortem brain	TRP, KYN, KA, 3-HK, QUIN, IDO1/2, and TDO	MADRS: NA SUAS: NA	Decreased expression of QUIN, KYN/TRP ratio, IDO1/2, and TDO in the ventrolateral prefrontal cortex (SP < non-SP)
27984586	Setoyama et al., 2016 (multicenter case study)	Depressed patients	cohort from 3 centers 26 non-medicated depressed patients, 24 medicated MDD, 41 medicated/non-medicated MDD and BD (29 MDD and 15 BD)	depressed patients: 30.7 ± 7.8 medicated MDD: 54.8 ± 13.5 medicated/non-medicated MDD: 45.7 ± 11.0 (BD: 43.3 ± 12.0 )	Plasma	KYN, KA, 3-HK, and XA	HDRS-17, PHQ-9: NA	KYN, KA, 3-HK, XA: negative correlation with suicidal ideation (based on scores of sub-scale of HDRS-17 and PHQ-9)
29454180	Kuwano et al., 2018 (case-control study)	First-episode drug-naïve MDD patients	MDD: 15 (9/6) HC: 19 (10/9)	MDD: 30.1 ± 7.6 HC: 30.2 ± 6.8	Plasma	TRP, KYN, KA, and XA	BDI-II: MDD (33.1 ± 12.0), HC (NA)	TRP: positive correlation with scores of BDI-II sub-categories including suicidal thoughts KYN/TRP ratio: negative correlation with the above scores
	Abbreviations: SC, suicide completers; SA, suicide attempts; SI, suicide ideation; SP, suicidal patients; non-SP, non-suicidal patients; MDD, major depressive disorder; HC, healthy controls; MADRS, Montgomery and Asberg Depression Rating Scale; HDRS, Hamilton Depression Rating Scale; BDI, Beck Depression Inventory; PHQ, Patient Health Questionnaire; CDRS-R, Children's Depression Rating Scale-Revi…
